# Supplementary material for: Transcriptional heterogeneity of tumor-associated high endothelial venules defines inflammatory and stress-metabolic states with distinct prognostic associations
Source: Discov Oncol. 2026 May 8;17:964. doi: 10.1007/s12672-026-05162-2 (PMC13323434; doi:10.1007/s12672-026-05162-2)
Supplement: Supplementary file 1 — Supplementary Material 1. [file 12672_2026_5162_MOESM1_ESM.xlsx]

## Sheet: Sheet1
Table S5. TA-HEV state-specific prognostic gene signatures
Subcluster	Gene list
Inflammatory	CDKN1A, EMP1, ARID5A, MAT2A, RCAN1, IL6, APOLD1, SOX17, FOSL1, ADAMTS4, NFKBID, CSF3, ADAMTS1, RBKS, LUCAT1, AREG, GPRC5A, SLC10A6, PTGER4, SERPINA3.1, TXNIP, GIMAP7, ID1, GPR146, C7, EDN1, RSPO3, HRCT1, RUNX1T1, PLAC9, PLCXD3, RBM43, LFNG, RASSF9, PIK3IP1, CADM3-AS1, ALDH6A1, RNF144B, BLOC1S5, TSPAN1, UBD, PLA1A, MADCAM1, IL2RG, CXCL11, ANO9, IL7R, LTF, CH25H, SLAMF1, MYH11, FENDRR, F3, CXCL10, …
Stress-metabolic	FOSB, HSPH1, DNAJB1, GADD45B, HES1, IER5, MAFF, PMAIP1, HSPA6, DDIT3, ZFAND2A, ICAM4, C11orf96, AC020916.1, CD83, UBE2S, HEXIM1, CKS2, EGR3, MIR222HG, COL6A2, COL4A1, COL4A2, LGALS1, THY1, LAMP3, S100A3, P2RY6, APLN, CD276, FBLIM1, ITIH5, MMP9, C16orf74, IGFBP3, FADS2, RCAN2, COL27A1, NRCAM, IGKC
