# Supplementary material for: Transcriptional heterogeneity of tumor-associated high endothelial venules defines inflammatory and stress-metabolic states with distinct prognostic associations
Source: Discov Oncol. 2026 May 8;17:964. doi: 10.1007/s12672-026-05162-2 (PMC13323434; doi:10.1007/s12672-026-05162-2)
Supplement: Supplementary file 6 — Supplementary Material 6. [file 12672_2026_5162_MOESM6_ESM.xlsx]

## Sheet: Sheet1
Table S7. Multivariate Cox regression analysis of HEV-related signatures across cancer types in TCGA
Cancer	Factor	Group	N	Events	HR	95% CI	P
BRCA	Inflammatory HEV score	Per 1-unit increase	1070	129	0.84	0.70-1.01	0.0589
BRCA	Stress-metabolic HEV score	Per 1-unit increase	1070	129	1.14	0.94-1.39	0.1839
BRCA	Age	Per 1-year increase	1070	129	1.03	1.02-1.05	<0.0001
BRCA	Sex	Female	1058		1.00 (reference)
BRCA	Sex	Male	12		0.43	0.06-3.12	0.4006
BRCA	Stage	I	181		1.00 (reference)
BRCA	Stage	II	620		2.01	1.07-3.77	0.0295
BRCA	Stage	III	249		4.64	2.43-8.85	<0.0001
BRCA	Stage	IV	20		13.78	6.30-30.14	<0.0001
COAD	Inflammatory HEV score	Per 1-unit increase	438	97	0.88	0.70-1.11	0.2851
COAD	Stress-metabolic HEV score	Per 1-unit increase	438	97	1.21	0.94-1.55	0.1418
COAD	Age	Per 1-year increase	438	97	1.03	1.02-1.05	0.0001
COAD	Sex	Female	209		1.00 (reference)
COAD	Sex	Male	229		0.99	0.66-1.49	0.9751
COAD	Stage	I	74		1.00 (reference)
COAD	Stage	II	175		1.8	0.70-4.67	0.2252
COAD	Stage	III	125		3.81	1.47-9.86	0.0058
COAD	Stage	IV	64		11.39	4.38-29.60	<0.0001
ESCA	Inflammatory HEV score	Per 1-unit increase	161	64	1.02	0.78-1.32	0.9093
ESCA	Stress-metabolic HEV score	Per 1-unit increase	161	64	1.4	1.04-1.89	0.0265
ESCA	Age	Per 1-year increase	161	64	1.01	0.98-1.03	0.6221
ESCA	Sex	Female	24		1.00 (reference)
ESCA	Sex	Male	137		2.14	0.82-5.61	0.1218
ESCA	Stage	I	18		1.00 (reference)
ESCA	Stage	II	78		1.44	0.47-4.41	0.521
ESCA	Stage	III	56		3.43	1.10-10.77	0.0343
ESCA	Stage	IV	9		8.67	2.43-30.92	0.0009
HNSC	Inflammatory HEV score	Per 1-unit increase	445	186	0.91	0.77-1.07	0.2518
HNSC	Stress-metabolic HEV score	Per 1-unit increase	445	186	1.12	0.96-1.31	0.1593
HNSC	Age	Per 1-year increase	445	186	1.02	1.01-1.04	0.0042
HNSC	Sex	Female	121		1.00 (reference)
HNSC	Sex	Male	324		0.79	0.57-1.10	0.1629
HNSC	Stage	I	27		1.00 (reference)
HNSC	Stage	II	71		2.07	0.72-5.96	0.177
HNSC	Stage	III	81		2.4	0.84-6.86	0.1014
HNSC	Stage	IV	266		3.86	1.42-10.46	0.0079
KIRC	Inflammatory HEV score	Per 1-unit increase	530	174	0.72	0.62-0.83	<0.0001
KIRC	Stress-metabolic HEV score	Per 1-unit increase	530	174	1.42	1.20-1.67	<0.0001
KIRC	Age	Per 1-year increase	530	174	1.03	1.02-1.05	<0.0001
KIRC	Sex	Female	188		1.00 (reference)
KIRC	Sex	Male	342		0.94	0.69-1.30	0.7155
KIRC	Stage	I	267		1.00 (reference)
KIRC	Stage	II	57		1.16	0.62-2.17	0.6317
KIRC	Stage	III	123		2.54	1.69-3.82	<0.0001
KIRC	Stage	IV	83		7.43	5.05-10.93	<0.0001
LUAD	Inflammatory HEV score	Per 1-unit increase	489	177	0.84	0.70-1.00	0.0555
LUAD	Stress-metabolic HEV score	Per 1-unit increase	489	177	1.24	1.03-1.48	0.0198
LUAD	Age	Per 1-year increase	489	177	1.01	1.00-1.03	0.0703
LUAD	Sex	Female	264		1.00 (reference)
LUAD	Sex	Male	225		1.03	0.76-1.40	0.843
LUAD	Stage	I	265		1.00 (reference)
LUAD	Stage	II	118		2.27	1.57-3.29	<0.0001
LUAD	Stage	III	80		3.32	2.27-4.88	<0.0001
LUAD	Stage	IV	26		3.86	2.19-6.80	<0.0001
LUSC	Inflammatory HEV score	Per 1-unit increase	485	206	1.08	0.92-1.27	0.3524
LUSC	Stress-metabolic HEV score	Per 1-unit increase	485	206	1.11	0.94-1.30	0.2065
LUSC	Age	Per 1-year increase	485	206	1.02	1.00-1.04	0.0421
LUSC	Sex	Female	127		1.00 (reference)
LUSC	Sex	Male	358		1.23	0.89-1.70	0.216
LUSC	Stage	I	239		1.00 (reference)
LUSC	Stage	II	156		1.23	0.89-1.70	0.2065
LUSC	Stage	III	83		1.6	1.11-2.31	0.0119
LUSC	Stage	IV	7		2.95	1.19-7.36	0.0201
PAAD	Inflammatory HEV score	Per 1-unit increase	175	93	1.07	0.83-1.38	0.6038
PAAD	Stress-metabolic HEV score	Per 1-unit increase	175	93	1.18	0.93-1.50	0.1739
PAAD	Age	Per 1-year increase	175	93	1.03	1.01-1.05	0.0125
PAAD	Sex	Female	79		1.00 (reference)
PAAD	Sex	Male	96		0.85	0.56-1.29	0.4538
PAAD	Stage	I	21		1.00 (reference)
PAAD	Stage	II	147		1.94	0.85-4.41	0.1142
PAAD	Stage	III	3		0.82	0.10-6.94	0.8518
PAAD	Stage	IV	4		1.56	0.31-7.73	0.5885
SKCM	Inflammatory HEV score	Per 1-unit increase	418	174	0.73	0.61-0.87	0.0004
SKCM	Stress-metabolic HEV score	Per 1-unit increase	418	174	1.07	0.90-1.28	0.4232
SKCM	Age	Per 1-year increase	418	174	1.02	1.01-1.03	<0.0001
SKCM	Sex	Female	158		1.00 (reference)
SKCM	Sex	Male	260		0.92	0.67-1.26	0.5964
SKCM	Stage	I	77		1.00 (reference)
SKCM	Stage	II	150		1.17	0.74-1.86	0.497
SKCM	Stage	III	169		1.99	1.29-3.06	0.0017
SKCM	Stage	IV	22		3.7	1.76-7.81	0.0006
STAD	Inflammatory HEV score	Per 1-unit increase	384	148	1.1	0.91-1.34	0.3301
STAD	Stress-metabolic HEV score	Per 1-unit increase	384	148	1.1	0.91-1.34	0.3185
STAD	Age	Per 1-year increase	384	148	1.03	1.01-1.05	0.0006
STAD	Sex	Female	140		1.00 (reference)
STAD	Sex	Male	244		1.1	0.78-1.55	0.595
STAD	Stage	I	54		1.00 (reference)
STAD	Stage	II	121		1.53	0.78-3.00	0.2127
STAD	Stage	III	168		2.63	1.41-4.91	0.0024
STAD	Stage	IV	41		5.35	2.60-11.02	<0.0001
THCA	Inflammatory HEV score	Per 1-unit increase	503	16	0.64	0.39-1.06	0.0833
THCA	Stress-metabolic HEV score	Per 1-unit increase	503	16	1.46	0.75-2.85	0.2668
THCA	Age	Per 1-year increase	503	16	1.14	1.08-1.19	<0.0001
THCA	Sex	Female	367		1.00 (reference)
THCA	Sex	Male	136		0.95	0.31-2.90	0.9228
THCA	Stage	I	284		1.00 (reference)
THCA	Stage	II	52		0.79	0.10-6.03	0.8191
THCA	Stage	III	112		0.73	0.13-4.17	0.7257
THCA	Stage	IV	55		1.54	0.25-9.58	0.6428
