# Supplementary material for: Transcriptional heterogeneity of tumor-associated high endothelial venules defines inflammatory and stress-metabolic states with distinct prognostic associations
Source: Discov Oncol. 2026 May 8;17:964. doi: 10.1007/s12672-026-05162-2 (PMC13323434; doi:10.1007/s12672-026-05162-2)
Supplement: Supplementary file 7 — Supplementary Material 7. [file 12672_2026_5162_MOESM7_ESM.xlsx]

## Sheet: Sheet1
Table S9: Gene lists applied in module scoring analysis
Score	Gene set
HEV signature	"C1S", "IL2RG", "CSF2RB", "CHST4", "FUT7", "LIPG", "LIFR", "ENPP2", "CH25H", "C4BPA", "ENPP6", "CXCL13", "CCL19", "CCL21", "MADCAM1", "NTAN1", "VCAM1", "ICAM1", "LRG1", "VWF", "SELE", "SELP", "ACKR1", "NR2F2", "ST3GAL6", "ST3GAL4", "B4GALT1", "B4GALT6", "GCNT1", "B3GNT3", "FUT4", "CHST2", "CXCL10", "CXCL9"
MHC class II	"CD74", "HLA-DMA", "HLA-DMB", "HLA-DOA", "HLA-DOB", "HLA-DPA1", "HLA-DPB1", "HLA-DQA1", "HLA-DQA2", "HLA-DQB1", "HLA-DQB2", "HLA-DRA", "HLA-DRB1", "HLA-DRB3", "HLA-DRB4"
Antigen processing	"IFI30", "CTSD", "CTSE", "CTSL", "CTSV", "CTSS", "DNM2", "PIKFYVE", "FCER1G", "FCGR2B", "HLA-DMA", "HLA-DMB", "HLA-DOA", "HLA-DOB", "HLA-DPA1", "HLA-DPB1", "HLA-DQA1", "HLA-DQA2", "HLA-DQB1", "HLA-DQB2", "HLA-DRA", "HLA-DRB1", "HLA-DRB3", "HLA-DRB4", "HLA-DRB5", "LGMN", "B2M", "TRAF6", "UNC93B1", "CTSF", "CD74"
Response to heat stress	"FKBP4", "CREBBP", "NUP160", "HSPA5", "TPR", "CAMK2B", "NDC1", "NUP133", "CAMK2A", "NUP37", "HSP90AA1", "GSK3B", "SEH1L", "NUP50", "HDAC6", "AAAS", "NUP188", "HSP90AB1", "SIRT1", "MAPK1", "ST13", "EP300", "RAE1", "MAPK3", "NUP93", "GML", "DNAJC2", "DNAJB6", "HSPB1", "RPA3", "RLN1", "BAG1", "NUP88", "YWHAE", "CRYAB", "HSPA8", "NUP98", "PTGES3", "NUP107", "MRPL18", "BAG2", "HSPA9", "NUP155", "RPA2"…
Response to unfolded protein	"AKT3","BCL2L11","OPTN","PIGBOS1","STUB1","ABCA7","RACK1","CREB3","AGR2","ERN2","OS9","TMED2","COPS5","EDEM2","FICD","PACRG","ATF6B","ASB11","CTH","DAB2IP","CREBRF","DAXX","DDIT3","BHLHA15","EIF2S1","AKT1","AKT2","ERN1","ATF6","UFL1","ABCB10","PPP1R15A","FUT1","HSPB8","TBL2","AMFR","BBC3","SERP1","ERLEC1","ERO1A","HSF1","HSPA1A","HSPA5","HSPD1","SERP2","MIR199A1","DNAJB9","ATF3","ATF4","NCK1","NF…
Oxidative phosphorylation	"ABCB7", "ACAA1", "ACAA2", "ACADM", "ACADSB", "ACADVL", "ACAT1", "ACO2", "AFG3L2", "AIFM1", "ALAS1", "ALDH6A1", "ATP1B1", "ATP5F1A", "ATP5F1B", "ATP5F1C", "ATP5F1D", "ATP5F1E", "ATP5PB", "ATP5MC1", "ATP5MC2", "ATP5MC3", "ATP5PD", "ATP5ME", "ATP5PF", "ATP5MF", "ATP5MG", "ATP5PO", "ATP6AP1", "ATP6V0B", "ATP6V0C", "ATP6V0E1", "ATP6V1C1", "ATP6V1D", "ATP6V1E1", "ATP6V1F", "ATP6V1G1", "ATP6V1H", "BAX"…
ATP metabolic process	"MIR675","DNM1L","ABCC9","SLC25A13","ATP5PD","ATP5MG","CLPX","NUDT5","SLC2A6","TREX1","SLC25A25","NDUFA11","COL6A1","ATPSCKMT","COX11","PARP1","CTNS","PRXL2C","FLCN","ENO1","ENO2","ENO3","AK1","EP300","AK2","AK4","FBP1","FOXK1","ALDOA","ALDOB","ALDOC","BCL2L13","MTCH2","MTOR","MFSD8","GALK1","LETMD1","GAPDH","ZBTB20","BLOC1S6","AK5","GAPDHS","GCK","NUPR1","ATP5MGL","AMPD2","DMAC2L","GPD1","GPI","…
