# Supplementary material for: Transcriptional heterogeneity of tumor-associated high endothelial venules defines inflammatory and stress-metabolic states with distinct prognostic associations
Source: Discov Oncol. 2026 May 8;17:964. doi: 10.1007/s12672-026-05162-2 (PMC13323434; doi:10.1007/s12672-026-05162-2)
Supplement: Supplementary file 12 — Supplementary Material 12. [file 12672_2026_5162_MOESM12_ESM.xlsx]

## Sheet: Sheet1
Table S11. Overlap between TA-HEV signature genes and dissociation-induced gene set
Signature	Total genes	Overlap genes	Overlap (%)	Overlap gene list
Inflammatory	60	0	0	–
Stress-metabolic	40	3	7.5	FOSB, HSPH1, DNAJB1
